# Supplementary material for: An almost complete cranium of Asoriculus gibberodon (Petényi, 1864) (Mammalia, Soricidae) from the early Pliocene of the Jradzor site, Armenia
Source: Swiss J Palaeontol. 2025 Apr 14;144(1):19. doi: 10.1186/s13358-025-00357-6 (PMC11996986; doi:10.1186/s13358-025-00357-6)
Supplement: Supplementary file 1 — Supplementary Material 1. [file 13358_2025_357_MOESM1_ESM.xlsx]

## Sheet: Tabelle1
Family	Subfamily	Species	Common name	Authors	Inv. Number*	CT-scanner	mu	kV	muA	nb turns cochlea	cochlea W	cochlea H	cochlear ratio	stapedial W	stapedial L	stapedial ratio	A-P°	A-L°	P-L°	Ant C. H	Ant C. W	Post C. H	Post C. W	lat C. H	lat C. W	volume (mm3)
Soricidae	Soricinae	Asoriculus gibberodon	-	(Petényi, 1864)	IGS JRD-19/100	Nikon XT H 320 , Tübingen University	630	135	45	1.5	1.56	0.76	0.487179	-	-	-	-	-	105	-	-	-	-	0.8	1.03	4.69
Soricidae	Soricinae	Blarina brevicauda	Northern Short-tailed Shre	Say, 1823	NMB 4848	GE Phoenix Nanotom, Basel university	27	120	100	1.5	1.57	0.77	0.490446	-	-	-	76.5	74	96	1.46	1.1	1.58	1.03	0.84	0.95	1.85
Soricidae	Crocidurinae	Crocidura russula	Greater White-toothed Shrew	Hermann, 1780	NMB 9400	GE Phoenix Nanotom, Basel university	27	120	100	1.5	1.61	0.9	0.559006	0.48	0.31	0.645833	83	79	94	1.51	1.3	1.47	0.87	0.83	0.95	1.9
Erinaceidae	Erinaceinae	Erinaceus europaeus	West European Hedgehog	Linnaeus, 1758	NMB 7008	GE Phoenix Nanotom, Basel university	40	80	230	1.5	3.27	2.02	0.617737	1.08	0.66	0.611111	88	79	86	2.22	2.9	2.14	2	2.05	2.32	19.28
Talpidae	Talpinae	Galemys pyrenaicus	Pyrenean desman	(E. Geoffroy, 1811)	NMB 9415	GE Phoenix Nanotom, Basel university	27	120	100	1.75	2	0.9	0.45	0.8	0.4	0.5	79	88	72	2.4	1.96	2.69	1.78	1.98	2.17	5.2
Soricidae	Myosoricinae	Myosorex okuensis	Oku Mouse Shrew	Heim de Balsac, 1968	UCBL-FSL 218024	GE Phoenix Nanotom, Basel university	27	120	100	1.5	1.66	0.94	0.566265	0.55	0.32	0.581818	83	92	72	1.71	1.31	1.84	0.95	0.93	0.93	2.15
Soricidae	Soricinae	Neomys fodiens	Eurasian Water Shrew	Pennant, 1771	NMB 8697	GE Phoenix Nanotom, Basel university	27	120	100	1.5	1.58	0.89	0.563291	0.55	0.36	0.654545	78	72	90	-	1.5	1.81	1.07	1.08	1.25	1.96
Soricidae	Soricinae	Sorex monticolus	Dusky Shrew	Merriam, 1890	uncatalogued**, figured in Ekdale 2013, Figs 52–53	unk.**, University of Texas High-resolution X-ray CT facility	unk.	unk.	unk.	1.5	1.44	0.67	0.465278	0.41	0.22	0.536585	65	74	93	1.55	0.84	1.37	0.84	0.83	0.81	2.03
Soricidae	Crocidurinae	Suncus etruscus	Etruscan Shrew	Savi, 1822	NMB-MAMM 6053	GE Phoenix Nanotom, Basel university	10	120	100	1.5	1.39	0.68	0.489209	0.47	0.34	0.723404	99	79	93	1.13	0.97	1.11	0.69	0.61	0.84	0.94
Talpidae	Talpinae	Talpa europaea	European mole	Linnaeus, 1758	NMB 9757	GE Phoenix Nanotom, Basel university	27	120	100	2	2.17	0.93	0.428571	0.97	0.56	0.57732	-	-	95	-	-	-	-	1.84	1.81	2.98
*NMB	Natural History Museum of Basel
*UCBL-FSL	University Claude Bernard Lyon 1
*IGS	Institute of Geological Sciences, National Academy of Sciences of the Republic of Armenia, Yerevan
**https://doi.org/10.1371/journal.pone.0066624; CT data is available at the ‘‘Digital Morphology: a National Science Foundation Digital Library at The University of Texas at Austin’’ (www.digimorph.org)
